# Supplementary material for: Fcγ-receptor-activation by circulating immune complexes in systemic autoimmune diseases and its reduction by CD19-CAR T cell therapy
Source: Rheumatology (Oxford). 2025 Dec 3;65(3):keaf627. doi: 10.1093/rheumatology/keaf627 (PMC13017110; doi:10.1093/rheumatology/keaf627)
Supplement: keaf627_Supplementary_Data [file keaf627_supplementary_data.zip]

Archive with 2 entries (2 files):
- rhe-25-1615-File005.pdf
- rhe-25-1615-File004.docx
